# Supplementary material for: Development and Determinants of Topsoil Bacterial and Fungal Communities of Afforestation by Aerial Sowing in Tengger Desert, China
Source: J Fungi (Basel). 2023 Mar 24;9(4):399. doi: 10.3390/jof9040399 (PMC10144444; doi:10.3390/jof9040399)
Supplement: Supplementary file 1 [file jof-09-00399-s001.zip]

Archive with 1 entries (1 files):
- jof-2285618-supplementary.pdf
